# Supplementary material for: In Cis Effect of DMPK Expanded Alleles in Myotonic Dystrophy Type 1 Patients Carrying Variant Repeats at 5′ and 3′ Ends of the CTG Array
Source: Int J Mol Sci. 2023 Jun 14;24(12):10129. doi: 10.3390/ijms241210129 (PMC10299395; doi:10.3390/ijms241210129)
Supplement: Supplementary file 1 [file ijms-24-10129-s001.zip]

Archive with 1 entries (1 files):
- ijms-2377789-supplementary.pdf
